# Supplementary material for: Micro-RNAs Shuttled by Extracellular Vesicles Secreted from Mesenchymal Stem Cells Dampen Astrocyte Pathological Activation and Support Neuroprotection in In-Vitro Models of ALS
Source: Cells. 2022 Dec 4;11(23):3923. doi: 10.3390/cells11233923 (PMC9741322; doi:10.3390/cells11233923)
Supplement: Supplementary file 1 [file cells-11-03923-s001.zip]

Archive with 1 entries (1 files):
- cells-1934958-SM.pdf
